# Supplementary material for: Assessment of Acute Oral Toxicity of Thiolated Gum Ghatti in Rats
Source: Polymers (Basel). 2022 Sep 14;14(18):3836. doi: 10.3390/polym14183836 (PMC9506416; doi:10.3390/polym14183836)
Supplement: Supplementary file 1 [file polymers-14-03836-s001.zip]

Archive with 1 entries (1 files):
- polymers-1892511-supplementary.pdf
